# Supplementary material for: APLP2 Regulates Refractive Error and Myopia Development in Mice and Humans
Source: PLoS Genet. 2015 Aug 27;11(8):e1005432. doi: 10.1371/journal.pgen.1005432 (PMC4551475; doi:10.1371/journal.pgen.1005432)
Supplement: S13 Table — (XLSX) [file pgen.1005432.s016.xlsx]

## Sheet: Sheet1
S13 Table. Mouse visual acuity and contrast sensitivity data.
Mouse ID	Sex	Genotype	Visual acuity (cpd)	Contrast sensitivity
				0.033cpd		0.064cpd		0.083cpd		0.119cpd		0.172cpd		0.244cpd		0.347cpd
				%	Con Sens	%	Con Sens	%	Con Sens	%	Con Sens	%	Con Sens	%	Con Sens	%	Con Sens
N130	Female	Het	0.388	17.9	5.59835	9	11.1345	11.6	8.63883	15.6	6.42375	16.8	5.96491	19.8	5.06113	24.9	4.02452
N131	Female	Het	0.407	18.3	5.47598	8.7	11.5184	10.5	9.54385	15.6	6.42375	16.9	5.92961	19.5	5.139	24.9	4.02452
N120	Male	Het	0.389	18.6	5.38766	8.7	11.5184	11.1	9.02797	15.7	6.38283	16.6	6.03677	19.4	5.16549	24.2	4.14093
N141	Female	Het	0.403	18.8	5.33034	8.9	11.2596	11.5	8.71395	15.6	6.42375	16.8	5.96491	19.6	5.11278	24.6	4.0736
N142	Female	Het	0.387	18.6	5.38766	9.1	11.0121	11.6	8.63883	15.8	6.34243	16.4	6.11039	19.9	5.0357	24.8	4.04074
N143	Female	Het	0.397	18.5	5.41678	8.3	12.0735	11.5	8.71395	15.6	6.42375	16.6	6.03677	19.2	5.21929	24.8	4.04074
N150	Female	Het	0.398	18.1	5.53649	8.4	11.9298	11.4	8.79039	14.5	6.91106	15.9	6.30254	18.7	5.35885	25.1	3.99245
N161	Male	Het	0.397	18.7	5.35885	8.2	12.2208	11.5	8.71395	14.7	6.81704	15.3	6.5497	19	5.27423	24.3	4.12389
N162	Male	Het	0.403	17.9	5.59835	8.4	11.9298	11.9	8.42105	14.1	7.10712	17	5.89473	18.6	5.38766	24	4.17544
N170	Female	Het	0.398	18	5.56725	8.9	11.2596	10.8	9.27874	14.9	6.72553	16.7	6.00063	19.8	5.06113	25.4	3.94529
N173	Female	Het	0.403	18	5.56725	9.2	10.8924	10.7	9.36546	14.2	7.05707	16.5	6.07336	19.5	5.139	25.1	3.99245
N182	Male	Het	0.401	18.5	5.41678	8.7	11.5184	11.8	8.49241	14.7	6.81704	16.5	6.07336	19.9	5.0357	24.5	4.09022
N183	Male	Het	0.395	19.4	5.16549	8.4	11.9298	11.8	8.49241	14.3	7.00772	16.5	6.07336	19.4	5.16549	25.3	3.96089
N133	Female	KO	0.399	18.6	5.38766	9.3	10.7753	12	8.35087	15.6	6.42375	17.4	5.75922	20	5.01052	24.7	4.0571
N140	Female	KO	0.385	17.8	5.6298	9.2	10.8924	11.6	8.63883	15.8	6.34243	16.4	6.11039	19.4	5.16549	25.2	3.9766
N163	Female	KO	0.401	18.7	5.35885	9.4	10.6607	12	8.35087	15.4	6.50717	17.1	5.86026	20.2	4.96091	25.2	3.9766
N312	Male	KO	0.398	18.2	5.50607	9.2	10.8924	12.2	8.21397	15.6	6.42375	16.8	5.96491	19	5.27423	24.8	4.04074
N320	Male	KO	0.403	18.1	5.53649	9.3	10.7753	11.7	8.565	16	6.26315	16.5	6.07336	19.1	5.24662	25.1	3.99245
N321	Male	KO	0.397	18.5	5.41678	9.3	10.7753	11.9	8.42105	15.7	6.38283	16.7	6.00063	19	5.27423	24.6	4.0736
N323	Male	KO	0.386	18.4	5.44622	9.6	10.4386	12	8.35087	15.6	6.42375	16.5	6.07336	18.7	5.35885	24.9	4.02452
N341	Male	KO	0.397	17.9	5.59835	9.4	10.6607	11.9	8.42105	15.9	6.30254	16.9	5.92961	19.8	5.06113	24.6	4.0736
N352	Male	KO	0.398	18.5	5.41678	9.7	10.331	11.9	8.42105	15.9	6.30254	16.9	5.92961	20	5.01052	25.2	3.9766
N353	Male	KO	0.386	18.3	5.47598	9.5	10.5485	12.1	8.28185	15.6	6.42375	16.5	6.07336	19.8	5.06113	25	4.00842
N354	Male	KO	0.394	18.1	5.53649	9.6	10.4386	12.1	8.28185	15.7	6.38283	17.1	5.86026	19.2	5.21929	24.7	4.0571
N132	Female	WT	0.389	18.6	5.38766	7.9	12.6849	10.5	9.54385	14.1	7.10712	16.4	6.11039	18.9	5.30214	24.5	4.09022
N121	Male	WT	0.398	19	5.27423	8	12.5263	11.8	8.49241	14.8	6.77098	15.6	6.42375	18.9	5.30214	24.8	4.04074
N151	Female	WT	0.399	18.5	5.41678	8.6	11.6524	10.1	9.92183	14.8	6.77098	17.1	5.86026	18.8	5.33034	24.6	4.0736
N160	Male	WT	0.406	18.5	5.41678	8.2	12.2208	10.5	9.54385	14.3	7.00772	16.7	6.00063	19.2	5.21929	24.6	4.0736
N171	Female	WT	0.403	17.7	5.66161	8.9	11.2596	11.5	8.71395	14.6	6.86373	15.9	6.30254	19.3	5.19225	24.5	4.09022
N172	Male	WT	0.385	19.3	5.19225	8.7	11.5184	10.7	9.36546	15.1	6.63645	16.6	6.03677	18.8	5.33034	25.3	3.96089
N181	Male	WT	0.399	17.7	5.66161	7.8	12.8475	10.6	9.45382	14.3	7.00772	16.2	6.18583	19	5.27423	24	4.17544
N184	Male	WT	0.385	18.4	5.44622	7.9	12.6849	10.6	9.45382	15	6.6807	16.1	6.22425	18.4	5.44622	24.3	4.12389
N190	Female	WT	0.405	18	5.56725	8	12.5263	10.2	9.82455	13.6	7.36841	16.2	6.18583	18.2	5.50607	24.7	4.0571
N191	Female	WT	0.403	18.4	5.44622	8.5	11.7895	10.4	9.63562	14.4	6.95906	16.1	6.22425	18.3	5.47598	24.6	4.0736
N200	Male	WT	0.41	18.5	5.41678	8.2	12.2208	10.6	9.45382	14	7.15789	16.5	6.07336	18.5	5.41678	24.3	4.12389
N201	Male	WT	0.403	18.5	5.41678	8.6	11.6524	10.5	9.54385	14	7.15789	16.1	6.22425	17.9	5.59835	24.2	4.14093
N202	Male	WT	0.401	18.6	5.38766	8.7	11.5184	10.9	9.19362	14.6	6.86373	16.7	6.00063	18.6	5.38766	24.4	4.10699
